# Supplementary material for: Prospective Comparison of Nine Different Handheld Ultrasound (HHUS) Devices by Ultrasound Experts with Regard to B-Scan Quality, Device Handling and Software in Abdominal Sonography
Source: Diagnostics (Basel). 2024 Aug 30;14(17):1913. doi: 10.3390/diagnostics14171913 (PMC11393954; doi:10.3390/diagnostics14171913)
Supplement: Supplementary file 1 [file diagnostics-14-01913-s001.zip]

Archive with 1 entries (1 files):
- diagnostics-3158066-supplementary.pdf
